# Supplementary material for: The Spontaneous Vesicle–Micelle Transition in a Catanionic Surfactant System: A Chemical Trapping Study
Source: Molecules. 2023 Aug 15;28(16):6062. doi: 10.3390/molecules28166062 (PMC10457922; doi:10.3390/molecules28166062)
Supplement: Supplementary file 1 [file molecules-28-06062-s001.zip]

Archive with 1 entries (1 files):
- molecules-2537763-supplementary.pdf
